# Supplementary material for: Radiation Damage Mitigation in FeCrAl Alloy at Sub-Recrystallization Temperatures
Source: Materials (Basel). 2024 Dec 31;18(1):124. doi: 10.3390/ma18010124 (PMC11721584; doi:10.3390/ma18010124)
Supplement: Supplementary file 1 [file materials-18-00124-s001.zip]

Archive with 1 entries (1 files):
- materials-3352069-supplementary.pdf
